# Supplementary material for: The Gut Microbiota Contributes to Systemic Responses and Liver Injury in Gut-Derived Sepsis
Source: Microorganisms. 2023 Jul 3;11(7):1741. doi: 10.3390/microorganisms11071741 (PMC10383566; doi:10.3390/microorganisms11071741)
Supplement: Supplementary file 1 [file microorganisms-11-01741-s001.zip]

Archive with 2 entries (2 files):
- microorganisms-2465518-supplementary.pdf
- SUPPLEMENTAL FILE 2.xlsx
